# Supplementary material for: Association between Organizational Support and Turnover Intention in Nurses: A Systematic Review and Meta-Analysis
Source: Healthcare (Basel). 2024 Jan 23;12(3):291. doi: 10.3390/healthcare12030291 (PMC10855592; doi:10.3390/healthcare12030291)
Supplement: Supplementary file 1 [file healthcare-12-00291-s001.zip]

Archive with 1 entries (1 files):
- healthcare-2779538-supplementary.pdf
